# Supplementary material for: Precise Dose of Folic Acid Supplementation Is Essential for Embryonic Heart Development in Zebrafish
Source: Biology (Basel). 2021 Dec 26;11(1):28. doi: 10.3390/biology11010028 (PMC8773176; doi:10.3390/biology11010028)
Supplement: Supplementary file 1 [file biology-11-00028-s001.zip]

Archive with 5 entries (5 files):
- .DS_Store
- biology-1395588-orm.pdf
- mthfr mut 3dpf.MOV
- Supplementary data Han biolgy-1395588-21-12-23 final.pdf
- wt 3dpf.MOV
